# Supplementary material for: Protein Nanoparticle-Mediated Delivery of Recombinant Influenza Hemagglutinin Enhances Immunogenicity and Breadth of the Antibody Response
Source: ACS Infect Dis. 2023 Jan 6;9(2):239–52. doi: 10.1021/acsinfecdis.2c00362 (PMC9926493; doi:10.1021/acsinfecdis.2c00362)
Supplement: Supplementary file 2 — id2c00362_si_002.xlsx [file id2c00362_si_002.xlsx]

## Sheet: raw data
	Supplementary Table 1: Influenza protein microarray contents and raw data values from IgG, IgG1, and IgG2 probing.									time point	d0	d0	d0	d0	d0	d0	d0	d0	d0	d0	d10	d10	d10	d10	d10	d10	d10	d10	d10	d10	d10	d10	d10	d10	d10	d10	d10	d10	d10	d10	d10	d10	d10	d10	d10	d10	d10	d10	d10
										Isotype	IgG	IgG	IgG	IgG	IgG	IgG	IgG	IgG	IgG	IgG	IgG	IgG	IgG	IgG	IgG	IgG	IgG	IgG	IgG	IgG	IgG	IgG	IgG	IgG	IgG	IgG	IgG	IgG	IgG	IgG	IgG	IgG	IgG	IgG	IgG	IgG	IgG	IgG	IgG
										Mouse Group.Number	1.1	1.5	2.1	2.5	3.1	3.5	4.1	4.5	5.5	6.5	1.1	1.2	1.3	1.4	1.5	2.1	2.2	2.3	2.4	2.5	3.1	3.2	3.3	3.4	3.5	4.1	4.2	4.3	4.4	4.5	5.1	5.2	5.3	5.4	5.5	6.1	6.2	6.3	6.4
Influenza Strain/Control ID	SinoBiological Cat. #	Influenza Type	Isolate source	Geo location	Year	Mol ID1	Mol ID2	Subtype	Expression System
A/Beijing/22808/2009	40035-V08H	A	human	Beijing	2009	HA	HA0	H1N1	HEK293		0	0	0	0	0	0	0	0	0	0	33	0	0	2	0	0	0	88	11	0	0	0	0	0	0	0	0	0	0	0	0	0	0	0	0	3813	42676	2796	22
A/Texas/05/2009	40006-V08H	A	human	Texas	2009	HA	HA0	H1N1	HEK293		0	0	0	0	0	0	0	0	0	0	112	0	5	0	18	0	17	0	4	0	9	0	2	0	5	0	0	0	6	0	5	0	0	0	0	112	18749	0	7
A/England/195/2009	40005-V08H	A	human	England	2009	HA	HA0	H1N1	HEK293		0	0	0	0	0	0	0	0	7	0	15	0	0	0	31	0	0	0	50	4	0	0	0	3	79	0	0	0	0	0	0	0	0	0	0	569	12761	211	47
A/New York/18/2009	40009-V08H	A	human	New York	2009	HA	HA0	H1N1	HEK293		0	0	0	0	0	0	0	0	0	0	12	0	53	0	0	0	0	0	24	0	0	0	0	0	0	0	0	0	0	0	0	0	0	0	0	332	21808	341	0
A/Ohio/07/2009	40007-V08H	A	human	Ohio	2009	HA	HA0	H1N1	HEK293		41	0	0	14	0	0	0	0	0	0	36	0	0	0	-3	0	5	0	21	0	0	0	0	0	0	0	0	0	3	42	0	0	0	0	0	91	16278	2	0
A/California/07/2009	11085-V08H	A	human	California	2009	HA	HA0	H1N1	HEK293		0	0	0	0	0	0	0	0	0	0	268	0	0	0	6	0	1	0	45	0	0	6	4	0	60	0	0	0	5	0	0	0	0	0	0	313	26756	226	140
A/Solomon Islands/3/2006	11708-V08H	A	human	Solomon Islands	2006	HA	HA0	H1N1	HEK293		46	0	0	0	0	22	0	2	11	2	397	0	79	0	205	2	61	0	235	2	25	0	56	78	70	0	199	0	30	157	426	0	77	0	0	4	40837	0	30
A/swine/Guangxi/13/2006	11703-V08H	A	swine	Guangxi	2006	HA	HA0	H1N2	HEK293		0	35	0	0	0	0	0	0	0	0	31	0	150	0	0	0	5	5	42	0	18	0	4	0	0	0	0	0	62	0	42	0	20	0	0	121	24072	569	0
A/California/04/2009	11055-V08H2	A	human	California	2009	HA	HA0	H1N1	HEK293		0	0	0	0	0	0	0	0	0	0	135	0	2	0	22	0	-4	0	149	0	0	0	5	0	3	0	15	0	109	0	2	0	0	0	0	0	9100	0	23
A/California/04/2009	11055-V08H	A	human	California	2009	HA	HA0	H1N1	HEK293		0	0	0	0	0	0	0	0	0	0	29	0	0	0	0	0	0	0	0	0	0	5	0	0	0	0	0	0	0	5	0	0	0	0	0	59	12244	0	0
A/Brisbane/59/2007	11052-V08H	A	human	Brisbane	2007	HA	HA0	H1N1	HEK293		0	0	0	0	0	0	0	0	0	0	45	0	-5	0	7	0	-1	0	60	0	0	0	0	0	0	0	0	0	9	0	0	0	0	0	0	0	25940	0	24
A/Brevig Mission/1/1918	11068-V08H	A	human	Brevig Mission	1918	HA	HA0	H1N1	HEK293		0	0	0	0	0	5	0	95	0	0	1030	0	1	88	0	0	0	19	50	108	0	3	0	0	41	32	0	0	4	0	0	0	0	0	0	53	33051	0	0
A/Ohio/UR06-0091/2007	11687-V08H	A	human	Ohio	2007	HA	HA0	H1N1	HEK293		0	0	0	0	0	0	0	0	0	0	6	0	0	0	0	0	0	0	0	0	0	0	0	0	0	0	0	0	0	0	0	0	0	0	0	0	24976	0	10
A/mallard/Ohio/265/1987	40136-V08B	A	mallard	Ohio	1987	HA	HA0	H1N9	Insect cells		0	0	0	0	0	0	0	0	0	0	314	0	0	0	5	0	0	0	82	0	0	0	0	0	210	0	2	0	146	0	6	0	0	14	0	109	26752	0	17
A/New York/1/1918	40090-V08B	A	human	New York	1918	HA	HA0	H1N1	Insect cells		0	0	0	0	0	0	0	0	0	0	81	0	86	57	0	0	7	0	117	0	1	0	0	0	24	0	0	0	11	0	0	0	0	0	0	0	25622	0	6
A/New Caledonia/20/99	11683-V08H	A	human	New Caledonia	1999	HA	HA0	H1N1	HEK293		0	0	0	0	0	0	0	0	0	0	244	0	36	0	0	0	5	0	1	0	8	0	0	0	0	0	0	0	0	0	0	0	0	0	0	0	17116	0	9
A/WSN/1933	11692-V08H	A	human	WSN	1933	HA	HA0	H1N1	HEK293		0	0	0	0	0	0	0	0	0	0	0	49	22	0	0	0	0	1	0	0	0	0	0	0	26	0	0	0	0	0	0	0	0	0	0	425	33706	0	0
A/duck/NZL/160/1976	11685-V08H	A	duck	NZL	1976	HA	HA0	H1N3	HEK293		-52	-8	0	0	105	196	0	0	112	0	141	-6	-23	86	139	40	87	6	182	13	0	3	-44	-4	59	4	-10	147	34	25	9	0	86	0	155	25	21498	0	135
A/Beijing/262/1995	40133-V08B	A	human	Beijing	1995	HA	HA0	H1N1	Insect cells		0	0	0	0	0	0	0	0	0	0	141	0	25	0	0	0	0	0	232	0	0	0	0	0	0	0	0	0	29	2	0	0	0	0	0	0	3419	0	0
A/USSR/90/1977	40134-V08B	A	human	USSR	1977	HA	HA0	H1N1	Insect cells		71	0	0	0	0	0	0	0	0	0	28	0	-8	5	2	0	8	30	238	0	0	0	32	0	0	0	4	0	2	0	0	0	0	0	5	0	1496	0	0
A/Puerto Rico/8/34	11684-V08H	A	human	Puerto Rico	1934	HA	HA0	H1N1	HEK293		0	0	0	0	0	0	0	0	0	0	158	0	4	0	0	0	38	0	36	0	0	0	0	0	16	0	0	0	0	0	11	0	5	0	0	0	913	0	0
A/Guiyang/1/1957	40119-V08B	A	human	Guiyang	1957	HA	HA0	H2N2	Insect cells		0	0	0	0	0	0	0	0	0	0	539	2	0	0	0	16	0	34	204	0	0	0	0	16	5	21	0	220	0	0	0	0	0	0	0	0	424	0	0
A/Japan/305/1957	11088-V08H	A	human	Japan	1957	HA	HA0	H2N2	HEK293		0	0	0	0	0	0	0	0	0	0	5	0	0	0	0	0	0	0	0	0	0	0	0	0	0	0	0	0	0	0	0	0	0	0	0	0	215	0	0
A/Perth/16/2009	40043-V08H	A	human	Perth	2009	HA	HA0	H3N2	HEK293		0	0	0	0	0	0	0	0	0	0	12	0	18	3	1	0	3	34	0	0	0	0	0	0	0	0	0	0	7	0	0	0	21	0	0	0	0	0	0
A/Victoria/208/2009	40151-V08B	A	human	Victoria	2009	HA	HA0	H3N2	Insect cells		79	0	0	0	0	0	0	0	74	0	240	0	3	4	3	9	48	0	319	0	69	0	0	0	1	0	93	0	132	2	0	0	3	0	0	9	1163	0	0
A/Aichi/2/1968	11707-V08H	A	human	Aichi	1968	HA	HA0	H3N2	HEK293		0	0	0	0	0	0	0	0	0	0	5	17	0	-4	-10	0	0	0	2	0	0	0	0	2	-1	0	0	5	0	0	0	0	0	0	0	3340	2	0	0
A/Sydney/5/1997	40149-V08B	A	human	Sydney	1997	HA	HA0	H3N2	Insect cells		11	0	0	0	0	0	0	0	6	0	291	3	11	0	0	0	11	14	293	0	0	127	7	6	28	15	0	0	0	10	0	0	0	0	0	0	0	18	11
A/Moscow/10/1999	40154-V08B	A	human	Moscow	1999	HA	HA0	H3N2	Insect cells		309	0	0	0	0	0	0	47	348	0	402	5	273	5	1	0	1	0	515	20	0	132	0	8	49	0	18	0	52	199	0	0	0	0	0	0	334	68	0
A/Victoria/210/2009	40058-V08B	A	human	Victoria	2009	HA	HA0	H3N2	Insect cells		132	0	0	0	0	0	7	0	0	0	244	0	51	0	9	0	107	6	470	0	0	3	0	13	2	0	3	0	2	0	0	0	0	0	0	0	336	5	13
A/Guangdong-Luohu/1256/2009	40152-V08B	A	human	Guangdong-Luohu	2009	HA	HA0	H3N2	Insect cells		143	0	0	0	0	0	0	0	0	0	1351	0	40	72	0	0	1	0	374	0	0	0	0	0	0	0	0	0	0	29	0	0	0	0	0	19	22	0	0
A/Fujian/411/2002	40120-V08B	A	human	Fujian	2002	HA	HA0	H3N2	Insect cells		204	0	0	0	0	0	0	0	125	0	55	0	18	7	0	0	5	0	168	2	0	76	0	5	0	2	0	0	0	0	0	0	0	0	0	14	172	54	25
A/Brisbane/10/2007	11056-V08B	A	human	Brisbane	2007	HA	HA0	H3N2	Insect cells		127	11	0	0	0	0	0	0	68	0	180	0	3	0	0	0	0	14	219	0	0	0	1	0	0	19	2	0	4	277	0	0	0	0	5	0	14	0	0
A/swine/Korea/PZ72-1/2006	40140-V08B	A	swine	Korea	2006	HA	HA0	H3N1	Insect cells		115	0	0	0	0	0	0	3	201	0	374	0	1	0	0	0	0	0	367	0	9	193	56	0	164	0	0	0	4	0	0	0	0	0	0	0	39	0	32
A/California/7/2004	40118-V08B	A	human	California	2004	HA	HA0	H3N2	Insect cells		0	0	0	0	0	0	0	41	0	0	26	0	0	1	3	0	4	0	100	0	0	74	0	4	0	0	0	0	0	0	0	0	0	0	0	0	0	0	0
A/Hong Kong/CUHK31987/2011	40146-V08B	A	human	Hong Kong	2011	HA	HA0	H3N2	Insect cells		43	0	0	0	0	0	0	2	0	0	193	0	3	13	0	0	0	21	272	5	0	0	23	0	39	0	0	0	97	0	0	0	44	0	0	0	187	0	0
A/Brisbane/10/2007	11056-V08H	A	human	Brisbane	2007	HA	HA0	H3N2	HEK293		70	0	0	0	0	0	0	0	325	0	151	0	0	31	8	0	11	0	49	0	0	0	0	0	2	0	0	0	130	0	0	0	0	0	19	5	81	366	74
A/Texas/50/2012	40354-V08B	A	human	Texas	2012	HA	HA0	H3N2	Insect cells		242	0	0	0	0	0	0	0	0	0	315	0	0	10	5	28	0	0	122	0	0	25	14	0	0	0	0	0	0	0	0	0	0	0	0	4	137	0	0
A/X-31	40059-V08H	A	human	X-31		HA	HA0	H3N2	HEK293		0	0	0	0	0	15	0	0	93	0	21	5	57	0	0	5	0	0	5	0	0	0	0	0	0	0	0	8	0	0	18	0	0	0	5	44	0	0	0
A/Wyoming/03/2003	11715-V08H	A	human	Wyoming	2003	HA	HA0	H3N2	HEK293		0	0	0	0	0	0	0	0	2	0	2	0	77	0	-11	0	2	0	29	0	84	0	0	0	0	0	0	0	0	0	0	0	0	0	0	0	-55	0	0
A/Wisconsin/67/X-161/2005	11972-V08H	A	human	Wisconsin	2005	HA	HA0	H3N2	HEK293		0	0	0	0	0	0	0	0	44	0	3	0	5	0	3	0	0	0	107	0	0	0	0	0	1	0	0	0	0	0	0	0	0	0	0	0	0	0	0
A/chicken/Alabama/1/1975	40025-V08H	A	chicken	Alabama	1975	HA	HA0	H4N8	HEK293		452	57	0	168	403	443	0	372	32	104	468	166	164	105	229	18	59	145	711	68	0	161	269	4	516	0	382	6	34	223	210	76	0	0	332	72	315	23	349
A/mallard duck/Alberta/299/1977	40008-V08H	A	mallard duck	Alberta	1977	HA	HA0	H4N4	HEK293		0	0	0	0	0	0	0	0	0	0	17	2	50	0	0	0	0	0	-4	0	0	0	0	0	0	7	0	0	0	0	0	0	0	0	0	0	-34	0	0
A/Swine/Ontario/01911-1/99	11706-V08H	A	Swine	Ontario	1999	HA	HA0	H4N6	HEK293		0	0	0	0	0	0	0	0	0	0	348	2	0	14	0	0	0	0	4	2	0	0	0	0	0	0	0	0	0	0	0	0	0	1	0	0	0	0	0
A/mallard/Ohio/657/2002	11714-V08H	A	mallard	Ohio	2002	HA	HA0	H4N6	HEK293		0	0	0	0	0	0	0	0	0	0	0	0	0	0	0	0	1	0	0	0	0	0	0	0	0	0	0	0	0	0	0	0	0	0	0	0	4	0	0
A/chicken/VietNam/NCVD-016/2008	40158-V08B2	A	chicken	VietNam	2008	HA	HA0	H5N1	Insect cells		176	0	0	0	0	0	0	9	0	0	351	2	9	141	2	0	0	4	525	2	0	69	0	47	266	81	19	0	39	202	41	0	0	0	0	2735	25637	0	135
A/turkey/Turkey/1/2005	11061-V08H2	A	turkey	Turkey	2005	HA	HA0	H5N1	HEK293		63	0	0	0	0	0	0	0	0	0	96	4	33	0	28	0	0	0	142	0	2	0	0	0	-1	0	32	0	161	213	0	0	0	0	0	881	34105	0	121
A/duck/NY/191255-59/2002	11717-V08H	A	duck	NY	2002	HA	HA0	H5N8	HEK293		0	0	0	0	0	0	0	0	0	0	8	1	6	2	0	53	0	0	28	0	0	0	8	20	0	0	0	132	0	2	0	0	46	0	0	367	25536	0	0
A/Hong Kong/483/97	11689-V08H	A	human	Hong Kong	1997	HA	HA0	H5N1	HEK293		0	8	0	0	0	0	0	0	0	0	239	0	0	0	0	0	0	0	257	0	0	0	0	0	15	0	0	5	0	0	0	0	0	0	0	522	22179	0	2
A/American green-winged teal/California/HKWF609/2007	11699-V08H	A	American green-winged teal	California	2007	HA	HA0	H5N2	HEK293		520	0	0	0	0	500	0	0	0	0	160	0	0	0	0	0	0	0	361	0	0	0	272	0	0	0	0	0	0	0	0	0	0	0	452	220	17189	0	416
A/Cambodia/S1211394/2008	40026-V08H	A	human	Cambodia	2008	HA	HA0	H5N1	HEK293		69	1380	0	0	0	0	0	0	4	0	210	63	18	2	13	0	9	1	142	6	0	0	0	0	158	8	0	0	0	0	0	6	0	0	0	196	52083	0	13
A/Hubei/1/2010	40015-V08H	A	human	Hubei	2010	HA	HA0	H5N1	HEK293		0	0	0	0	0	0	0	0	0	0	-23	0	8	0	2	2	25	0	25	0	0	0	0	0	3	0	0	0	0	0	0	0	0	0	0	0	8671	0	0
A/Anhui/1/2005	11048-V08H1	A	human	Anhui	2005	HA	HA0	H5N1	HEK293		0	0	0	0	0	0	0	0	0	0	194	0	0	0	0	361	2	0	26	11	0	0	0	0	0	0	0	0	0	0	0	0	0	0	0	624	20230	2	0
A/Vietnam/1194/2004	11062-V08H2	A	human	Vietnam	2004	HA	HA0	H5N1	HEK293		7045	3749	6037	7009	5589	6623	6430	7627	1862	7136	4943	4876	3582	4181	5182	4417	3944	4475	4220	4436	745	7633	4368	5832	6205	6927	4699	3246	3435	4126	4883	4184	3493	4178	5564	7080	11464	6351	4757
A/Cambodia/R0405050/2007	11710-V08H	A	human	Cambodia	2007	HA	HA0	H5N1	HEK293		0	0	0	6	0	0	0	0	0	0	238	0	5	5	14	0	42	0	51	0	0	0	0	0	0	0	0	0	0	0	0	0	0	0	0	274	11428	0	0
A/Duck/Hong Kong/p46/97	40001-V08H	A	Duck	Hong Kong	1997	HA	HA0	H5N1	HEK293		0	0	0	0	0	0	0	0	0	0	79	0	3	0	0	0	1	0	14	0	0	0	0	0	0	0	0	0	6	0	0	0	0	0	0	0	11293	0	0
A/chicken/India/NIV33487/06	11712-V08H	A	chicken	India	2006	HA	HA0	H5N1	HEK293		0	0	0	0	0	0	0	0	0	0	27	14	0	0	0	0	0	0	18	0	0	0	0	0	0	0	0	0	0	5	0	0	0	0	0	377	17107	0	19
A/duck/Hunan/795/2002	11698-V08H	A	duck	Hunan	2002	HA	HA0	H5N1	HEK293		0	0	0	0	0	0	0	0	0	0	287	5	0	0	0	0	0	0	9	0	0	0	17	0	0	0	0	0	11	260	0	0	0	0	0	406	16394	0	0
A/Japanese white-eye/Hong Kong/1038/2006	11694-V08H	A	Japanese white-eye	Hong Kong	2006	HA	HA0	H5N1	HEK293		0	0	0	0	0	0	0	0	0	0	4	0	0	0	0	0	0	0	124	0	0	2	0	0	0	0	0	0	0	0	0	0	0	0	0	196	9406	0	0
A/Anhui/1/2005	11048-V08H4	A	human	Anhui	2005	HA	HA0	H5N1	HEK293		0	0	0	0	0	0	0	0	0	0	1922	0	120	1	4	0	23	0	202	0	32	12	1	4	58	320	0	0	3	221	0	0	4	0	24	583	20941	0	60
A/common magpie/Hong Kong/5052/2007	40044-V08H	A	common magpie	Hong Kong	2007	HA	HA0	H5N1	HEK293		0	0	0	0	0	0	0	0	0	0	107	3	83	1	3	5	32	0	100	0	37	0	0	0	5	0	6	0	8	0	0	0	0	0	25	14	14205	0	34
A/Vietnam/1194/2004	11062-V08H1	A	human	Vietnam	2004	HA	HA0	H5N1	HEK293		0	0	0	0	0	0	0	0	0	0	125	0	0	0	0	0	0	0	9	0	0	0	0	0	0	0	64	0	0	13	0	0	0	0	0	0	3151	0	0
A/chicken/VietNam/NCVD-016/2008	40158-V08B	A	chicken	VietNam	2008	HA	HA0	H5N1	Insect cells		3	0	0	0	0	0	0	0	0	0	481	7	123	134	0	1	5	32	555	0	0	23	0	96	133	32	0	187	2	0	8	0	0	2	0	161	5478	0	2
A/turkey/Turkey/1/2005	11061-V08H1	A	turkey	Turkey	2005	HA	HA0	H5N1	HEK293		0	0	0	0	0	0	0	0	0	0	18	1	13	187	4	0	1	0	6	0	0	0	0	0	0	0	0	0	0	5	0	0	0	0	0	0	5144	0	70
A/Common magpie/Hong Kong/2256/2006	11700-V08H	A	Common magpie	Hong Kong	2006	HA	HA0	H5N1	HEK293		0	0	0	0	0	36	0	0	0	0	138	0	0	7	0	0	0	3	3	40	0	5	0	39	0	86	0	0	0	0	0	0	0	0	0	241	9457	0	0
A/barnswallow/HongKong/D10-1161/2010	40160-V08B	A	barnswallow	HongKong	2010	HA	HA0	H5N1	Insect cells		0	0	0	0	0	0	0	0	0	0	50	0	6	5	0	9	4	0	41	0	0	0	0	0	0	0	32	0	0	0	0	0	0	0	0	88	7463	0	0
A/Egypt/2321-NAMRU3/2007	11697-V08H	A	human	Egypt	2007	HA	HA0	H5N1	HEK293		0	0	0	0	0	0	0	0	0	0	-1	0	3	0	-1	0	0	0	10	0	0	0	0	0	0	0	0	0	3	0	0	0	0	0	5	0	3233	0	0
A/whooper swan/Mongolia/244/2005	11709-V08H	A	whooper swan	Mongolia	2005	HA	HA0	H5N1	HEK293		115	3	1	0	1	-4	0	8	0	-7	62	34	74	1	55	0	-40	0	79	15	0	44	66	56	89	144	45	8	33	54	38	-2	4	-3	18	16	4316	32	178
A/Hong kong/213/2003	11713-V08H	A	human	Hong kong	2003	HA	HA0	H5N1	HEK293		0	0	0	0	0	0	0	0	0	0	22	0	4	0	3	0	0	0	0	0	0	0	0	0	0	0	0	0	0	0	0	0	0	0	0	0	217	0	0
A/Egypt/N05056/2009	11702-V08H	A	human	Egypt	2009	HA	HA0	H5N1	HEK293		0	0	0	0	0	0	0	0	0	0	20	23	137	0	5	0	0	0	21	0	0	0	0	0	0	0	0	0	0	0	0	0	0	0	0	0	3279	0	0
A/Xinjiang/1/2006	40004-V08H	A	human	Xinjiang	2006	HA	HA0	H5N1	HEK293		14	0	0	0	0	0	0	0	0	0	195	0	0	0	0	0	0	0	0	0	0	0	0	0	0	0	0	0	0	0	0	0	0	0	0	102	4079	0	1
A/goose/Guiyang/337/2006	11690-V08H	A	goose	Guiyang	2006	HA	HA0	H5N1	HEK293		0	0	0	0	0	0	0	0	0	0	45	28	0	2	0	0	0	0	41	0	0	0	0	7	0	56	0	0	0	0	0	0	0	0	0	74	6631	0	0
A/Goose/Guangdong/1/96	40024-V08B	A	Goose	Guangdong	1996	HA	HA0	H5N1	Insect cells		0	0	0	0	0	0	0	0	0	0	55	0	0	0	0	0	0	0	244	0	0	0	0	0	21	0	0	248	4	30	0	0	0	0	0	591	6709	0	23
A/duck/Hokkaido/167/2007	11696-V08H	A	duck	Hokkaido	2007	HA	HA0	H5N3	HEK293		0	0	0	0	0	0	0	0	0	0	271	0	42	0	0	0	0	0	49	0	0	0	0	0	47	0	0	85	0	43	0	0	6	0	0	0	3361	0	247
A/chicken/Jilin/9/2004	40372-V08B	A	chicken	Jilin	2004	HA	HA0	H5N1	Insect cells		0	0	0	0	0	0	0	0	0	0	486	0	4	62	0	52	0	0	132	24	0	0	0	16	2	0	0	0	3	148	0	0	0	0	0	245	6211	0	0
A/Indonesia/5/2005	11060-V08H1	A	human	Indonesia	2005	HA	HA0	H5N1	HEK293		0	0	0	0	0	0	0	0	0	0	13	0	0	0	0	23	0	0	0	0	0	0	0	0	0	0	0	0	0	0	0	0	0	0	0	25	2255	0	0
A/Indonesia/5/2005	11060-V08H2	A	human	Indonesia	2005	HA	HA0	H5N1	HEK293		156	0	0	0	0	0	0	0	59	0	136	2	131	19	19	0	0	0	317	0	1	0	14	0	6	0	2	0	42	104	0	0	0	0	0	48	2591	0	16
A/bar-headed goose/Qinghai/14/2008	11059-V08H1	A	bar-headed goose	Qinghai	2008	HA	HA0	H5N1	HEK293		0	0	0	0	0	0	0	0	0	0	0	0	0	0	0	0	0	0	0	0	0	0	0	0	5	0	0	0	0	0	0	0	0	0	0	0	3599	0	0
A/Hubei/1/2010	40015-V08B	A	human	Hubei	2010	HA	HA0	H5N1	Insect cells		0	0	0	0	0	0	0	0	0	0	778	0	0	55	6	0	52	0	177	15	0	0	0	0	0	0	0	0	35	82	0	0	36	0	0	0	7344	0	0
A/chicken/HongKong/17/77	40027-V08H	A	chicken	HongKong	1977	HA	HA0	H6N4	HEK293		0	0	0	0	0	0	0	0	0	0	26	0	0	0	0	0	0	0	0	0	0	0	0	0	0	12	0	0	0	0	0	0	0	0	0	0	30003	2	0
A/mallard/Ohio/217/1998	40168-V08B	A	mallard	Ohio	1998	HA	HA0	H6N8	Insect cells		12	0	0	0	0	0	0	0	0	0	283	1	137	26	0	0	0	6	120	0	0	0	0	0	0	295	12	0	54	0	0	0	66	0	0	0	7954	0	0
A/northern shoveler/California/HKWF115/2007	11723-V08H	A	northern shoveler	California	2007	HA	HA0	H6N1	HEK293		0	0	0	0	0	0	0	0	0	0	254	0	0	0	5	0	9	0	48	0	0	0	0	0	1	0	0	0	0	0	0	0	0	0	0	0	2860	0	0
A/Zhejiang/1/2013	40125-V08B	A	human	Zhejiang	2013	HA	HA0	H7N9	Insect cells		10	0	0	0	0	0	0	38	0	0	197	0	177	0	0	11	36	0	149	0	0	0	0	0	187	0	0	50	0	0	0	0	0	0	0	0	60	0	18
A/Anhui/1/2013	40103-V08H4	A	human	Anhui	2013	HA	HA0	H7N9	HEK293		0	0	0	0	0	0	0	0	0	0	11	0	37	0	5	0	13	0	26	0	0	0	0	0	82	0	0	0	0	0	0	0	0	0	0	0	5	0	25
A/Zhejiang/DTID-ZJU10/2013	40325-V08H	A	human	Zhejiang	2013	HA	HA0	H7N9	HEK293		78	0	0	0	84	7	0	69	77	39	28	0	0	0	3	41	6	5	128	0	0	0	88	121	92	0	19	0	76	13	0	0	3	0	34	0	14	13	14
A/Shanghai/1/2013	40104-V08H4	A	human	Shanghai	2013	HA	HA0	H7N9	HEK293		0	0	0	27	0	0	0	0	0	0	85	0	12	0	6	42	12	0	113	0	0	0	0	0	17	0	0	0	0	2	0	23	0	1	0	0	37	0	0
A/Pigeon/Shanghai/S1069/2013	40106-V08H	A	Pigeon	Shanghai	2013	HA	HA0	H7N9	HEK293		0	105	0	0	0	0	0	0	0	0	1	0	0	0	0	0	170	0	28	0	0	0	0	0	0	0	0	0	8	0	0	0	6	0	0	0	0	0	0
A/Shanghai/1/2013	40104-V08H	A	human	Shanghai	2013	HA	HA0	H7N9	HEK293		162	0	0	0	0	46	0	0	5	32	119	4	0	0	10	0	1	3	230	0	53	45	53	175	68	3	22	83	15	0	59	0	0	0	0	52	158	51	32
A/Hangzhou/1/2013	40105-V08H	A	human	Hangzhou	2013	HA	HA0	H7N9	HEK293		0	0	0	0	0	0	0	0	0	0	3	0	1	0	14	0	0	0	3	0	0	0	0	0	0	0	4	0	5	0	0	0	0	0	0	0	0	0	0
A/Anhui/1/2013	40103-V08H	A	human	Anhui	2013	HA	HA0	H7N9	HEK293		0	0	0	0	0	0	0	0	0	0	597	5	2	10	0	0	0	0	24	0	0	0	4	0	0	0	67	0	0	0	0	0	0	0	0	0	0	0	0
A/ruddy turnstone/New Jersey/563/2006	40170-V08B	A	ruddy turnstone	New Jersey	2006	HA	HA0	H7N2	Insect cells		30	0	0	0	0	0	0	0	0	0	61	1	21	178	0	0	30	0	183	0	0	1	0	0	0	45	25	0	7	2	0	0	41	0	0	0	552	0	88
A/chicken/Netherlands/1/03	11212-V08B	A	chicken	Netherlands	2003	HA	HA0	H7N7	Insect cells		0	0	0	0	0	0	0	0	0	0	1249	8	9	4	5	0	1	4	150	0	0	0	0	0	0	22	0	0	18	0	0	0	0	0	14	0	7	0	0
A/Shanghai/4664T/2013	40126-V08B	A	human	Shanghai	2013	HA	HA0	H7N9	Insect cells		5	0	0	0	0	0	0	0	0	0	320	0	24	0	4	0	3	91	63	5	0	0	0	0	117	5	3	4	3	0	0	0	0	0	0	0	137	42	0
A/turkey/Italy/214845/2002	40128-V08B	A	turkey	Italy	2002	HA	HA0	H7N3	Insect cells		0	0	0	0	0	0	0	0	0	0	-10	15	0	14	2	88	41	60	154	0	0	1	0	3	0	0	0	0	0	22	1	0	6	0	0	0	4	0	0
A/mallard/Netherlands/33/2006	40172-V08B	A	mallard	Netherlands	2006	HA	HA0	H7N8	Insect cells		0	4	0	0	0	0	0	0	0	0	169	0	0	0	0	0	0	0	70	0	0	0	0	0	15	47	0	0	2	0	0	0	0	0	0	0	22	0	0
A/Netherlands/219/03	11082-V08B	A	human	Netherlands	2003	HA	HA0	H7N7	Insect cells		0	0	0	0	0	0	0	0	0	0	88	0	0	0	0	0	0	0	2	0	0	0	0	0	0	0	62	0	0	0	0	0	0	0	0	0	35	0	0
A/equine/Kentucky/1a/1975	40171-V08B	A	equine	Kentucky	1975	HA	HA0	H7N7	Insect cells		0	0	0	0	0	0	0	0	0	0	2500	0	6	29	7	57	0	19	127	0	0	0	38	0	1	239	3	0	114	25	0	0	0	15	0	19	296	0	19
A/Shanghai/1/2013	40104-V08B	A	human	Shanghai	2013	HA	HA0	H7N9	Insect cells		0	0	0	0	0	0	0	0	0	0	95	0	3	0	0	0	0	0	1	0	0	0	0	0	0	0	0	0	0	0	0	0	0	0	0	0	0	0	0
A/pintail duck/Alberta/114/1979	11722-V08H	A	pintail duck	Alberta	1979	HA	HA0	H8N4	HEK293		0	0	0	0	0	0	0	0	0	0	-13	0	0	0	0	0	0	41	16	0	0	0	0	0	0	0	0	0	0	0	0	0	0	0	4	0	0	0	0
A/shorebird/DE/261/2003	40181-V08B	A	shorebird	DE	2003	HA	HA0	H9N5	Insect cells		177	0	0	0	0	0	0	0	0	0	222	1	27	-2	18	0	34	0	154	3	0	35	0	9	21	0	50	0	74	0	21	0	0	0	0	0	46	0	0
A/Duck/HongKong/448/78	40003-V08B	A	Duck	HongKong	1978	HA	HA0	H9N2	Insect cells		424	0	0	0	0	0	0	0	0	0	86	0	0	46	9	0	8	23	166	0	0	0	10	0	8	0	0	0	96	0	0	8	0	0	0	0	310	0	21
A/Hong Kong/1073/99	11229-V08H	A	human	Hong Kong	1999	HA	HA0	H9N2	HEK293		0	0	0	0	0	0	0	0	0	0	70	0	28	0	0	0	0	0	5	1	0	0	0	0	0	0	0	0	0	0	32	0	0	0	0	0	1	0	0
A/Guinea fowl/Hong Kong/WF10/99	11719-V08H	A	Guinea fowl	Hong Kong	1999	HA	HA0	H9N2	HEK293		0	0	0	0	0	0	0	0	0	0	60	0	0	0	0	0	0	0	13	0	0	0	0	3	0	4	0	0	0	0	0	0	0	0	0	0	-10	0	0
A/Hong Kong/35820/2009	40174-V08B	A	human	Hong Kong	2009	HA	HA0	H9N2	Insect cells		0	0	0	0	0	0	0	0	0	0	1948	12	122	18	0	0	0	0	313	0	0	39	112	0	6	0	73	0	0	0	0	0	0	0	0	0	10	0	0
A/duck/Hong Kong/562/1979	40028-V08H	A	duck	Hong Kong	1979	HA	HA0	H10N9	HEK293		0	0	0	42	0	0	0	0	0	0	85	0	1	0	0	0	0	0	0	0	0	0	0	0	0	0	0	0	54	0	0	0	0	0	0	0	0	0	723
A/duck/Hong Kong/786/1979	11693-V08H	A	duck	Hong Kong	1979	HA	HA0	H10N3	HEK293		0	0	0	0	0	0	0	0	0	0	18	0	-3	2	5	0	0	0	7	2	0	1	0	0	0	0	0	0	-3	32	0	0	0	0	2	0	87	0	1091
A/duck/Yangzhou/906/2002	11705-V08H	A	duck	Yangzhou	2002	HA	HA0	H11N2	HEK293		0	0	0	0	0	0	0	0	0	0	135	0	0	0	0	0	0	0	0	0	0	0	0	0	0	110	0	0	19	0	0	0	0	0	0	1	94	0	0
A/mallard/Alberta/294/1977	11704-V08H	A	mallard	Alberta	1977	HA	HA0	H11N9	HEK293		0	0	0	0	0	0	0	0	0	0	70	63	0	0	0	0	0	0	0	0	0	0	0	0	0	132	0	0	0	0	0	0	0	0	0	0	0	0	0
A/mallard duck/Alberta/342/1983	40029-V08H	A	mallard duck	Alberta	1983	HA	HA0	H12N1	HEK293		0	0	0	0	0	0	3	0	0	0	284	0	29	0	0	0	0	0	14	0	0	0	0	0	85	15	0	0	55	0	0	0	0	0	0	0	287	0	13
A/green-winged teal/ALB/199/1991	11718-V08H	A	green-winged teal	ALB	1991	HA	HA0	H12N5	HEK293		0	0	0	0	0	0	0	0	0	0	32	0	0	50	0	19	0	0	17	0	0	0	2	0	1	0	0	0	0	0	0	0	0	0	0	0	370	0	0
A/black-headed gull/Netherlands/1/00	11721-V08H	A	black-headed gull	Netherlands	2000	HA	HA0	H13N8	HEK293		0	0	0	0	0	0	0	0	0	0	0	0	0	0	3	0	0	0	0	0	0	0	0	23	0	0	37	0	1	0	0	0	0	0	0	22	77	0	0
A/Australian shelduck/Western Australia/1756/1983	40193-V08B	A	Australian shelduck	Western Australia	1983	HA	HA0	H15N2	Insect cells		269	0	6	0	0	282	0	46	83	0	56	0	28	0	35	1	2	211	315	0	5	46	2	14	23	0	7	0	0	0	0	0	3	0	9	17	275	65	78
A/duck/AUS/341/1983	11720-V08H	A	duck	AUS	1983	HA	HA0	H15N8	HEK293		0	0	0	0	0	0	0	0	0	0	13	0	41	10	0	4	7	1	51	0	0	0	0	0	0	0	0	0	22	0	0	0	0	0	0	0	-51	0	0
A/black-headed gull/Sweden/5/99	11711-V08H	A	black-headed gull	Sweden	1999	HA	HA0	H16N3	HEK293		0	0	0	0	0	0	0	0	0	0	-14	0	0	2	0	0	0	0	116	0	0	0	0	0	0	0	0	0	0	0	0	0	0	0	0	0	24511	0	7
A/flat-faced bat/Peru/033/2010	40324-V08B	A	flat-faced bat	Peru	2010	HA	HA0	H18N11	Insect cells		0	0	0	0	0	0	0	0	0	0	35	0	0	0	0	0	0	269	24	0	0	0	0	0	43	0	0	0	2	0	0	0	0	0	0	0	11699	0	0
B/Malaysia/2506/2004	11716-V08H	B	human	Malaysia	2004	HA	HA0	FluB	HEK293		0	0	0	0	0	0	0	0	0	0	172	0	16	0	-3	0	31	0	177	0	0	0	1	0	0	0	20	72	12	0	1	0	0	0	0	0	19	0	0
B/Florida/4/2006	11053-V08H	B	human	Florida	2006	HA	HA0	FluB	HEK293		0	0	0	0	0	0	0	0	0	0	117	0	0	0	0	56	0	0	18	9	0	0	0	0	86	0	59	0	0	18	0	0	0	0	0	0	0	0	0
B/Brisbane/60/2008	40016-V08H	B	human	Brisbane	2008	HA	HA0	FluB	HEK293		0	0	0	0	0	0	0	0	0	0	18	0	0	0	4	0	-2	0	19	0	0	0	0	0	0	0	0	0	5	0	0	0	0	0	0	0	47	0	0
A/Ohio/07/2009	40007-V08H1	A	human	Ohio	2009	HA	HA1	H1N1	HEK293		0	0	0	0	0	0	0	0	0	0	13	1	0	0	0	0	0	0	3	0	0	0	0	0	0	0	0	0	0	0	0	0	0	0	0	0	7786	0	0
A/California/04/2009	11055-V08H4	A	human	California	2009	HA	HA1	H1N1	HEK293		0	0	0	0	0	0	0	0	0	0	56	0	0	0	0	0	5	0	129	0	0	0	0	0	0	0	0	0	0	0	0	0	53	0	0	0	5458	0	0
A/New York/18/2009	40009-V08H1	A	human	New York	2009	HA	HA1	H1N1	HEK293		1	0	0	36	0	5	0	45	44	15	109	0	0	0	28	0	0	0	180	1	0	0	29	23	18	64	0	24	0	0	0	0	0	0	41	0	6781	0	46
A/California/06/2009	40350-V08H1	A	human	California	2009	HA	HA1	H1N1	HEK293		26	0	0	0	0	0	0	0	0	0	48	0	0	0	5	0	0	0	45	0	0	0	0	0	0	0	13	0	0	0	0	0	0	0	13	0	6784	0	0
A/Beijing/22808/2009	40035-V08H1	A	human	Beijing	2009	HA	HA1	H1N1	HEK293		0	0	0	0	0	0	0	0	0	0	3	3	18	0	0	0	2	0	32	0	0	0	0	0	0	0	0	0	68	0	0	0	0	0	0	0	3470	0	0
A/Texas/05/2009	40006-V08H1	A	human	Texas	2009	HA	HA1	H1N1	HEK293		0	0	0	0	0	0	0	0	0	0	101	0	0	0	0	0	0	0	2	0	0	0	0	0	0	0	0	0	0	0	0	0	0	0	0	0	2199	0	0
A/England/195/2009	40005-V08H1	A	human	England	2009	HA	HA1	H1N1	HEK293		0	0	0	0	0	0	0	0	0	0	3	0	5	60	0	0	19	0	0	0	0	0	0	0	0	0	0	0	0	18	0	0	0	0	0	0	1679	0	0
A/mallard/Ohio/265/1987	40136-V08H1	A	mallard	Ohio	1987	HA	HA1	H1N9	HEK293		0	0	0	0	0	0	0	0	0	0	5	0	12	0	0	0	0	0	21	0	0	0	0	0	1	0	0	0	27	0	0	0	0	0	0	0	294	0	0
A/Brevig Mission/1/1918	11068-V08H1	A	human	Brevig Mission	1918	HA	HA1	H1N1	HEK293		0	0	0	0	0	0	0	0	0	0	84	0	0	0	0	0	0	0	230	0	0	0	0	0	0	0	68	0	0	0	0	0	0	0	0	0	897	0	185
A/Ohio/UR06-0091/2007	11687-V08H1	A	human	Ohio	2007	HA	HA1	H1N1	HEK293		0	0	0	0	0	0	0	0	0	0	162	0	5	1	1	0	5	0	0	0	0	0	0	0	0	0	0	6	0	0	0	0	0	0	0	0	1	0	0
A/New York/1/1918	40090-V08H1	A	human	New York	1918	HA	HA1	H1N1	HEK293		0	0	0	0	0	0	0	0	0	0	129	0	105	0	0	0	0	0	2	13	0	0	10	0	0	0	0	0	0	0	0	0	0	0	0	0	74	0	0
A/USSR/90/1977	40134-V08H1	A	human	USSR	1977	HA	HA1	H1N1	HEK293		0	0	0	0	0	0	0	0	0	0	57	0	65	0	0	0	3	0	0	0	0	0	0	0	4	0	0	0	35	22	0	0	24	0	0	0	425	0	1
A/swine/Guangxi/13/2006	11703-V08H1	A	swine	Guangxi	2006	HA	HA1	H1N2	HEK293		0	0	0	0	0	0	0	0	0	0	224	0	52	5	0	0	0	5	12	0	0	0	0	0	102	9	0	0	0	0	0	0	0	0	0	0	577	32	19
A/Egyptian goose/South Africa/AI1448/2007	40135-V08H1	A	Egyptian goose	South Africa	2007	HA	HA1	H1N8	HEK293		0	0	0	14	0	0	0	0	0	5	198	92	1	69	0	17	0	0	88	29	0	58	0	0	96	77	0	18	3	5	65	153	0	0	0	0	724	57	0
A/Texas/36/1991	40132-V08H1	A	human	Texas	1991	HA	HA1	H1N1	HEK293		0	0	0	0	0	0	0	0	0	0	102	10	0	0	0	0	0	0	0	0	0	0	0	0	0	0	9	0	0	0	0	0	0	0	0	0	-48	0	0
A/duck/NZL/160/1976	11685-V08H1	A	duck	NZL	1976	HA	HA1	H1N3	HEK293		0	0	0	0	0	0	0	0	0	0	76	0	0	0	0	0	0	0	25	0	0	0	4	0	0	0	0	0	3	0	0	0	0	0	0	0	948	0	0
A/New Caledonia/20/99	11683-V08H1	A	human	New Caledonia	1999	HA	HA1	H1N1	HEK293		0	0	0	0	0	0	0	0	0	0	29	2	-7	0	-1	0	-5	0	51	1	1	0	0	0	0	0	8	0	3	0	0	0	21	0	0	0	176	0	0
A/Solomon Islands/3/2006	11708-V08H1	A	human	Solomon Islands	2006	HA	HA1	H1N1	HEK293		0	0	0	0	0	0	0	0	0	0	0	0	0	0	0	0	0	0	4	0	0	0	0	0	0	0	0	0	0	38	0	0	0	0	0	0	5	0	0
A/Puerto Rico/8/34	11684-V08H1	A	human	Puerto Rico	1934	HA	HA1	H1N1	HEK293		0	0	0	0	0	0	0	0	0	0	2	0	0	0	0	0	0	0	129	0	0	0	0	0	8	0	0	0	0	0	0	0	0	0	0	0	41	0	0
A/Brisbane/59/2007	11052-V08H1	A	human	Brisbane	2007	HA	HA1	H1N1	HEK293		0	0	0	0	0	0	0	0	0	0	171	-2	26	0	0	0	0	0	0	0	0	0	0	0	2	0	0	0	0	0	0	0	0	0	0	0	6	0	0
A/WSN/1933	11692-V08H1	A	human	WSN	1933	HA	HA1	H1N1	HEK293		0	0	0	0	0	0	0	0	0	0	7	0	0	0	0	0	0	0	80	0	0	0	0	0	0	0	0	0	0	0	0	0	0	0	0	0	77	0	0
A/Guiyang/1/1957	40119-V08H1	A	human	Guiyang	1957	HA	HA1	H2N2	HEK293		0	0	0	0	0	0	0	0	0	0	166	0	0	41	0	0	50	0	10	16	0	5	108	10	110	16	0	442	0	0	0	0	0	0	0	0	10	0	0
A/Japan/305/1957	11088-V08H1	A	human	Japan	1957	HA	HA1	H2N2	HEK293		0	0	0	0	0	0	0	0	0	0	87	0	32	0	1	0	0	0	6	0	0	0	0	0	0	0	3	0	14	0	0	0	0	0	5	0	30	0	53
A/Canada/720/2005	11688-V08H1	A	human	Canada	2005	HA	HA1	H2N2	HEK293		43	0	0	0	0	59	0	0	0	0	24	0	0	2	0	0	0	0	13	0	0	0	42	0	512	322	0	205	1	0	0	0	0	0	0	0	0	0	59
A/Brisbane/10/2007	11056-V08H1	A	human	Brisbane	2007	HA	HA1	H3N2	HEK293		5	0	0	0	0	0	0	0	0	0	13	0	0	0	0	0	0	16	5	0	0	0	0	0	0	2	0	0	42	0	0	0	0	0	0	0	192	0	0
A/Texas/50/2012	40354-V08H1	A	human	Texas	2012	HA	HA1	H3N2	HEK293		0	0	0	0	0	0	0	0	0	0	17	0	0	0	0	0	0	0	2	0	0	0	27	0	7	0	0	0	0	0	0	0	0	0	0	0	176	0	0
A/Perth/16/2009	40043-V08H1	A	human	Perth	2009	HA	HA1	H3N2	HEK293		0	0	0	0	0	0	0	0	0	0	130	0	0	0	0	3	0	37	29	0	0	0	0	0	0	0	0	0	0	0	0	0	0	0	0	0	32	0	0
A/Memphis/1/68	40101-V08H1	A	human	Memphis	1968	HA	HA1	H3N2	HEK293		265	188	86	174	154	466	0	579	10	459	402	168	165	96	129	57	272	5	165	192	14	289	232	423	173	7	181	94	172	120	162	138	87	110	226	3253	267	482	155
A/Wisconsin/67/X-161/2005	11972-V08H1	A	human	Wisconsin	2005	HA	HA1	H3N2	HEK293		1	0	0	0	0	0	0	0	0	0	306	0	0	4	0	16	0	0	1	0	0	0	0	0	0	0	0	0	0	0	0	0	0	0	0	0	0	0	0
A/equine/Gansu/7/2008	40155-V08H1	A	equine	Gansu	2008	HA	HA1	H3N8	HEK293		476	0	94	184	17	259	0	310	175	38	654	225	34	119	123	176	96	156	269	95	21	139	233	44	183	52	89	178	41	59	152	159	23	157	183	195	194	24	324
A/Wyoming/03/2003	11715-V08H1	A	human	Wyoming	2003	HA	HA1	H3N2	HEK293		0	0	0	0	0	0	0	0	0	0	253	0	0	0	3	0	0	0	2	0	0	0	0	0	0	0	0	0	38	0	0	0	0	0	0	0	1	0	0
A/equine/Gansu/7/2008	40155-V08B	A	equine	Gansu	2008	HA	HA1	H3N8	Insect cells		41	0	0	0	0	207	0	0	-34	-5	335	4	115	93	196	0	32	-13	540	-22	-139	5	-44	18	14	-144	0	45	0	18	0	52	-1	0	10	-5	3	5	2
A/Aichi/2/1968	11707-V08H1	A	human	Aichi	1968	HA	HA1	H3N2	HEK293		0	0	0	0	0	0	0	0	0	0	1	0	0	0	20	0	1	2	-9	0	0	0	0	1	0	0	0	0	0	4	0	0	0	0	0	1631	5	41	20
A/Hong Kong/1/1968	40116-V08H1	A	human	Hong Kong	1968	HA	HA1	H3N2	HEK293		1	0	0	0	0	0	0	0	0	0	13	0	0	0	0	0	0	0	53	0	0	0	0	0	0	0	15	0	0	0	0	0	28	0	0	2048	54	0	23
A/Victoria/361/2011	40145-V08H1	A	human	Victoria	2011	HA	HA1	H3N2	HEK293		5	0	0	0	0	0	0	0	0	0	224	2	3	7	14	0	1	0	-8	0	0	0	3	0	44	0	13	0	31	0	675	0	1	0	0	0	-4	0	0
A/swine/Korea/PZ72-1/2006	40140-V08H1	A	swine	Korea	2006	HA	HA1	H3N1	HEK293		0	0	0	0	0	0	0	0	0	0	46	0	0	0	0	0	0	22	16	0	0	0	0	0	0	0	0	0	4	0	0	0	0	0	0	0	-1	0	0
A/chicken/Alabama/1/1975	40025-V08H1	A	chicken	Alabama	1975	HA	HA1	H4N8	HEK293		5260	1023	3584	1587	2991	6139	3818	4766	3501	4351	1984	504	842	1412	651	1197	1207	1343	6121	3493	1842	3886	2535	2606	3676	3433	1555	272	628	641	773	770	1004	1407	3240	2262	1466	3573	4877
A/Swine/Ontario/01911-1/99	11706-V08H1	A	Swine	Ontario	1999	HA	HA1	H4N6	HEK293		0	0	0	0	0	0	0	0	0	0	158	0	1	0	0	0	0	0	12	1	0	0	0	0	2	0	0	0	1	0	0	0	0	0	0	0	0	0	0
A/mallard duck/Alberta/299/1977	40008-V08H1	A	mallard duck	Alberta	1977	HA	HA1	H4N4	HEK293		38	0	0	0	0	0	1	0	0	0	598	0	0	14	7	0	10	96	7	0	0	0	5	0	1	0	0	0	0	1	0	0	0	0	0	0	0	0	0
A/mallard/Ohio/657/2002	11714-V08H1	A	mallard	Ohio	2002	HA	HA1	H4N6	HEK293		0	0	0	0	0	0	0	0	0	0	20	0	14	0	10	0	8	0	38	0	0	0	0	0	0	0	43	0	38	0	32	0	0	0	0	0	0	0	0
A/Cambodia/R0405050/2007	11710-V08H1	A	human	Cambodia	2007	HA	HA1	H5N1	HEK293		194	0	0	0	134	143	0	0	87	60	241	0	9	0	112	0	10	0	49	0	0	0	5	0	195	0	88	0	11	0	0	0	0	0	5	2	576	0	30
A/turkey/Ireland/1378/1983	40164-V08H1	A	turkey	Ireland	1983	HA	HA1	H5N8	HEK293		0	0	0	0	0	0	0	0	0	0	5	0	0	0	23	0	58	0	123	0	0	0	0	0	58	0	0	0	0	0	0	0	21	0	0	0	1	0	0
A/Duck/Hong Kong/p46/97	40001-V08H1	A	Duck	Hong Kong	1997	HA	HA1	H5N1	HEK293		0	0	0	0	0	0	0	0	0	0	2	0	0	0	0	0	0	0	4	0	0	1	0	0	2	0	0	0	0	0	0	0	0	0	0	0	0	0	0
A/chicken/Italy/22A/1998	40165-V08H1	A	chicken	Italy	1998	HA	HA1	H5N9	HEK293		162	0	0	0	0	181	0	0	0	0	223	0	0	0	54	0	0	23	166	0	0	42	30	0	9	0	84	232	74	0	82	0	0	0	114	5	152	0	125
A/duck/NY/191255-59/2002	11717-V08H1	A	duck	NY	2002	HA	HA1	H5N8	HEK293		135	0	0	40	0	132	0	0	5	196	63	52	2	26	0	3	39	0	77	54	0	44	0	37	138	0	0	143	18	114	0	0	0	0	38	0	78	0	35
A/Hong kong/213/2003	11713-V08H1	A	human	Hong kong	2003	HA	HA1	H5N1	HEK293		0	0	0	0	0	0	0	29	0	0	37	0	0	0	0	0	0	0	0	7	0	0	0	3	0	0	0	0	0	0	0	0	0	0	0	0	23	0	0
A/Hubei/1/2010	40060-V08H1	A	human	Hubei	2010	HA	HA1	H5N1	HEK293		2344	289	1190	1241	2335	2065	2144	254	1819	3242	1006	482	190	921	642	459	352	1058	1558	1394	952	3144	1500	1260	1206	332	669	236	150	403	368	155	276	757	1260	1254	1672	2862	1313
A/duck/Hunan/795/2002	11698-V08H1	A	duck	Hunan	2002	HA	HA1	H5N1	HEK293		68	0	12	45	0	160	59	54	32	2	171	4	62	-21	11	121	-41	7	34	3	5	-23	74	-12	8	63	3	17	11	15	-7	0	5	-12	74	-11	36	-21	123
A/Egypt/3300-NAMRU3/2008	40049-V08H1	A	human	Egypt	2008	HA	HA1	H5N1	HEK293		0	0	0	0	0	0	0	1	40	0	546	9	0	130	34	59	0	36	44	8	0	1	0	0	62	5	0	0	0	0	0	0	0	0	0	0	16	0	115
A/Hubei/2011	40015-V08H1	A	human	Hubei	2011	HA	HA1	H5N1	HEK293		0	0	0	0	0	0	0	0	0	0	225	0	5	0	0	0	0	0	8	0	0	0	0	0	0	0	0	0	0	0	0	0	0	0	0	0	0	0	0
A/Thailand/1(KAN-1)/2004	40065-V08H1	A	human	Thailand	2004	HA	HA1	H5N1	HEK293		0	0	0	0	0	0	0	0	0	0	61	17	14	7	0	6	0	106	12	3	0	0	0	14	0	21	55	0	0	194	0	0	12	0	0	0	29	23	0
A/ostrich/South Africa/AI1091/2006	40014-V08H1	A	ostrich	South Africa	2006	HA	HA1	H5N2	HEK293		-53	0	0	0	0	0	0	0	-4	0	172	-11	0	1	32	0	32	0	36	6	0	0	-14	0	-6	0	13	181	17	3	2	0	0	0	-9	0	23	0	22
A/Common magpie/Hong Kong/2256/2006	11700-V08H1	A	Common magpie	Hong Kong	2006	HA	HA1	H5N1	HEK293		0	0	0	0	0	0	0	0	0	0	33	0	1	0	5	0	0	0	87	0	0	0	0	0	54	0	24	0	5	0	2	0	0	0	0	0	-8	0	0
A/Egypt/N05056/2009	11702-V08H1	A	human	Egypt	2009	HA	HA1	H5N1	HEK293		0	0	0	0	0	0	0	0	0	0	17	0	0	0	0	0	0	0	7	0	0	0	0	0	0	0	0	0	0	0	0	0	0	0	0	0	23	0	45
A/American green-winged teal/California/HKWF609/2007	11699-V08H1	A	American green-winged teal	California	2007	HA	HA1	H5N2	HEK293		0	0	0	0	0	0	0	0	0	0	7	0	5	13	22	0	0	0	0	0	0	0	0	7	0	0	26	0	1	6	0	0	0	0	0	0	4	0	0
A/chicken/Egypt/2253-1/2006	11686-V08H1	A	chicken	Egypt	2006	HA	HA1	H5N1	HEK293		0	0	0	0	0	0	0	0	0	0	7	0	0	4	1	0	0	0	-13	0	0	0	0	-1	0	4	12	0	0	0	0	0	0	0	0	0	0	0	0
A/duck/Laos/3295/2006	11701-V08H1	A	duck	Laos	2006	HA	HA1	H5N1	HEK293		199	3	0	11	26	219	29	-50	129	52	249	40	3	2	44	50	20	32	111	214	1	11	37	20	327	68	86	-3	11	-2	23	0	0	-11	89	92	304	25	44
A/duck/Hokkaido/167/2007	11696-V08H1	A	duck	Hokkaido	2007	HA	HA1	H5N3	HEK293		0	7	0	0	0	-1	0	0	0	0	29	-2	-21	8	6	-1	-17	1	11	39	0	13	14	40	8	11	0	74	-8	-6	-11	0	0	14	-22	-11	-108	0	33
A/chicken/Yamaguchi/7/2004	40088-V08H1	A	chicken	Yamaguchi	2004	HA	HA1	H5N1	HEK293		0	0	0	0	0	0	0	0	0	23	203	0	0	83	0	0	0	0	0	0	0	0	0	0	0	0	0	0	0	0	0	0	0	0	0	0	0	0	0
A/Egypt/2321-NAMRU3/2007	11697-V08H1	A	human	Egypt	2007	HA	HA1	H5N1	HEK293		0	0	0	0	0	0	0	0	0	0	-3	0	1	0	-1	0	0	0	3	0	0	0	0	0	0	0	0	0	0	0	0	0	0	0	0	0	3	0	0
A/Japanese white-eye/Hong Kong/1038/2006	11694-V08H1	A	Japanese white-eye	Hong Kong	2006	HA	HA1	H5N1	HEK293		75	0	0	0	12	190	0	0	41	0	17	0	10	0	0	0	9	0	187	0	0	0	0	0	83	1	0	26	57	14	0	18	1	0	41	0	5	0	199
A/bar-headed goose/Qinghai/1A/2005	40117-V08H1	A	bar-headed goose	Qinghai	2005	HA	HA1	H5N1	HEK293		0	0	0	0	0	0	0	0	0	0	216	-13	0	106	0	0	0	0	0	0	0	0	33	0	178	79	0	0	0	0	0	0	0	0	0	0	79	0	95
A/Vietnam/UT31413II/2008	40022-V08H1	A	human	Vietnam	2008	HA	HA1	H5N1	HEK293		0	0	0	0	0	0	0	0	0	0	15	0	0	0	0	0	0	0	0	0	0	0	0	0	0	0	0	0	0	0	0	0	0	0	0	0	3	0	0
A/chicken/India/NIV33487/06	11712-V08H1	A	chicken	India	2006	HA	HA1	H5N1	HEK293		0	0	0	0	0	0	0	0	0	0	5	0	14	0	14	0	2	0	-19	0	0	0	0	0	0	0	0	0	76	0	0	0	0	0	0	0	0	0	0
A/barn swallow/Hong Kong/D10-1161/2010	40160-V08H1	A	barn swallow	Hong Kong	2010	HA	HA1	H5N1	HEK293		0	0	0	0	0	0	0	0	0	0	73	0	0	23	0	0	0	0	21	0	0	0	0	0	0	0	98	0	0	59	0	0	0	0	0	0	0	0	0
A/chicken/VietNam/NCVD-016/2008	40158-V08H1	A	chicken	VietNam	2008	HA	HA1	H5N1	HEK293		0	0	0	0	0	0	0	0	0	0	358	0	0	1	59	0	0	0	6	0	0	0	0	0	6	0	1	0	0	0	0	0	0	0	0	0	2	0	0
A/whooper swan/Mongolia/244/2005	11709-V08H1	A	whooper swan	Mongolia	2005	HA	HA1	H5N1	HEK293		0	0	0	0	0	0	0	0	0	4	173	2	49	0	0	0	0	0	5	0	0	0	0	0	0	0	0	52	13	0	0	0	0	0	0	0	1	0	50
A/Anhui/1/2005	11048-V08H2	A	human	Anhui	2005	HA	HA1	H5N1	HEK293		0	0	0	0	0	0	0	0	0	0	26	0	3	0	6	4	0	0	34	0	0	0	0	0	0	0	0	0	3	15	0	0	3	0	0	0	-172	0	0
A/Hong Kong/483/97	11689-V08H1	A	human	Hong Kong	1997	HA	HA1	H5N1	HEK293		0	0	0	0	0	0	0	0	0	0	-23	0	0	0	0	12	0	23	9	0	0	0	0	0	0	0	0	0	0	0	0	0	0	0	0	0	0	0	0
A/Xinjiang/1/2006	40004-V08H1	A	human	Xinjiang	2006	HA	HA1	H5N1	HEK293		0	0	0	0	0	0	0	0	0	0	-5	5	5	4	0	3	5	12	16	0	0	0	2	0	0	4	0	0	5	0	0	0	0	0	0	0	-1	0	0
A/Cambodia/S1211394/2008	40026-V08H1	A	human	Cambodia	2008	HA	HA1	H5N1	HEK293		0	0	0	0	0	0	0	0	0	0	38	0	0	0	0	0	0	8	1	0	0	0	0	0	41	0	0	0	0	0	0	0	0	0	0	0	0	0	0
A/goose/Guiyang/337/2006	11690-V08H1	A	goose	Guiyang	2006	HA	HA1	H5N1	HEK293		0	0	0	0	0	0	0	0	0	0	104	0	0	0	0	0	0	0	0	0	0	0	0	0	0	0	0	0	0	0	0	0	0	0	0	0	15	0	15
A/chicken/Jilin/9/2004	40372-V08H1	A	chicken	Jilin	2004	HA	HA1	H5N1	HEK293		0	0	0	0	0	0	0	0	0	0	0	0	0	0	0	0	0	0	0	0	0	0	0	0	0	0	0	0	0	0	0	0	0	0	0	0	0	0	0
A/Anhui/1/2005	11048-VNAH2	A	human	Anhui	2005	HA	HA1	H5N1	HEK293		0	0	0	0	0	0	0	0	0	0	5	0	0	0	0	0	0	0	1	0	0	0	0	0	0	0	0	0	0	0	0	0	0	0	0	0	1	0	0
A/chicken/Hong Kong/17/77	40027-V08H1	A	chicken	Hong Kong	1977	HA	HA1	H6N4	HEK293		0	0	0	0	0	0	0	0	0	0	52	0	0	0	19	0	0	0	33	0	0	4	0	85	0	0	0	0	0	0	0	0	0	0	0	0	4	0	0
A/shearwater/Australia/1/1973	40167-V08H1	A	shearwater	Australia	1973	HA	HA1	H6N5	HEK293		0	1	0	0	0	0	0	0	0	0	-2	1	0	0	9	0	14	0	49	0	0	0	0	0	0	0	0	0	0	0	0	0	0	0	0	0	283	0	0
A/mallard/Ohio/217/1998	40168-V08H1	A	mallard	Ohio	1998	HA	HA1	H6N8	HEK293		0	0	0	0	0	2	0	0	0	0	84	0	0	0	0	0	0	0	86	0	0	0	0	3	0	0	0	0	0	15	0	0	0	0	0	0	83	0	7
A/duck/Shantou/83/2000	40166-V08H1	A	duck	Shantou	2000	HA	HA1	H6N2	HEK293		0	0	0	0	0	0	0	0	0	0	23	0	5	0	0	0	0	0	0	0	0	0	0	0	0	0	0	0	0	0	0	0	0	0	0	0	140	54	0
A/northern shoveler/California/HKWF115/2007	11723-V08H1	A	northern shoveler	California	2007	HA	HA1	H6N1	HEK293		0	0	0	0	0	0	0	0	0	0	31	0	0	0	0	0	0	0	32	14	0	0	4	0	0	0	0	0	0	0	0	0	0	0	4	0	0	0	4
A/Pigeon/Shanghai/S1069/2013	40106-V08H1	A	Pigeon	Shanghai	2013	HA	HA1	H7N9	HEK293		0	0	0	0	0	0	0	0	0	0	39	0	0	0	0	0	0	0	10	0	0	0	0	0	0	0	0	0	0	0	0	0	0	0	0	0	0	0	0
A/chicken/Netherlands/1/03	11212-V08H1	A	chicken	Netherlands	2003	HA	HA1	H7N7	HEK293		0	0	0	0	0	0	0	0	0	0	262	0	314	0	0	0	0	2	10	0	0	0	0	0	0	0	5	0	0	0	29	0	0	0	0	0	132	0	1
A/Pigeon/Shanghai/S1069/2013	40106-V08H1	A	Pigeon	Shanghai	2013	HA	HA1	H7N9	HEK293		0	0	0	0	0	0	0	0	0	0	5	1	2	0	1	0	9	0	14	0	0	0	0	0	0	0	0	0	0	0	0	0	0	0	0	0	0	4	0
A/turkey/Italy/214845/2002	40128-V08H1	A	turkey	Italy	2002	HA	HA1	H7N3	HEK293		22	0	-6	11	4	306	0	7	26	304	46	-24	2	3	7	18	15	122	253	-51	-5	171	16	-4	177	9	72	9	1	6	0	0	0	3	29	12	49	20	163
A/Pigeon/Shanghai/S1069/2013	40106-V08H1	A	Pigeon	Shanghai	2013	HA	HA1	H7N9	HEK293		0	0	0	0	0	0	0	0	0	0	205	0	86	0	66	0	39	0	22	0	1	0	4	0	0	0	18	0	4	0	99	0	13	0	0	0	0	0	0
A/Hangzhou/1/2013	40105-V08H1	A	human	Hangzhou	2013	HA	HA1	H7N9	HEK293		0	0	0	0	0	0	0	0	0	0	45	0	5	0	0	0	9	0	-2	0	0	0	0	0	0	0	0	0	0	0	0	0	0	0	0	0	0	0	0
A/ruddy turnstone/New Jersey/563/2006	40170-V08H1	A	ruddy turnstone	New Jersey	2006	HA	HA1	H7N2	HEK293		775	0	-5	0	10	542	32	0	6	41	95	37	-37	35	-3	8	3	-6	385	8	11	-8	226	-6	140	74	-7	20	38	19	10	2	2	40	220	-43	177	28	206
A/Netherlands/219/03	11082-V08H1	A	human	Netherlands	2003	HA	HA1	H7N7	HEK293		0	0	0	0	0	0	0	0	0	0	39	0	4	0	8	0	0	0	68	0	0	0	0	0	0	0	2	0	0	0	0	0	0	0	10	0	36	0	0
A/Shanghai/1/2013	40104-V08H1	A	human	Shanghai	2013	HA	HA1	H7N9	HEK293		0	0	0	0	0	0	0	0	0	0	55	0	1	0	0	0	0	0	0	0	0	0	0	0	0	0	0	0	0	0	0	0	0	0	0	0	1	0	0
A/mallard/Netherlands/33/2006	40172-V08H1	A	mallard	Netherlands	2006	HA	HA1	H7N8	HEK293		239	20	333	0	246	370	0	302	263	493	232	14	22	0	169	5	108	37	349	63	226	308	242	224	252	59	69	70	123	169	84	68	150	0	85	84	309	330	200
A/turkey/Italy/4602/99	40169-V08H1	A	turkey	Italy	1999	HA	HA1	H7N1	HEK293		0	0	0	0	0	0	0	0	0	0	0	0	0	0	0	0	0	0	0	0	0	0	49	0	0	0	0	0	0	0	0	0	0	0	0	0	3	0	0
A/chicken/SK/HR-00011/2007	40129-V08H1	A	chicken	SK	2007	HA	HA1	H7N3	HEK293		1	0	0	0	0	0	0	0	0	0	376	0	0	0	0	0	0	0	117	0	70	0	0	0	0	0	0	0	0	0	0	0	0	0	0	0	8	0	0
A/pintail duck/Alberta/114/1979	11722-V08H1	A	pintail duck	Alberta	1979	HA	HA1	H8N4	HEK293		0	0	0	0	0	0	0	0	0	0	7	29	0	0	0	0	0	0	23	0	0	0	0	0	0	0	0	0	2	0	0	0	0	0	0	0	4	0	0
A/shorebird/DE/261/2003	40181-V08H1	A	shorebird	DE	2003	HA	HA1	H9N5	HEK293		0	0	0	0	0	0	0	0	0	0	48	0	0	4	0	0	7	0	-1	0	0	0	0	0	0	0	0	0	0	0	0	0	0	0	0	13	0	0	0
A/Guinea fowl/Hong Kong/WF10/99	11719-V08H1	A	Guinea fowl	Hong Kong	1999	HA	HA1	H9N2	HEK293		0	0	0	0	0	0	0	0	0	0	9	0	0	0	0	0	0	0	-1	0	0	0	0	0	30	0	0	0	0	0	0	0	0	0	0	0	0	15	0
A/HongKong/1073/99	11229-V08H1	A	human	HongKong	1999	HA	HA1	H9N2	HEK293		182	131	7	144	128	203	166	14	15	182	631	227	234	276	112	217	142	373	268	60	5	102	0	234	229	353	49	202	0	5	0	71	88	123	72	10	286	0	220
A/Chicken/Hong Kong/G9/97	40036-V08H1	A	Chicken	Hong Kong	1997	HA	HA1	H9N2	HEK293		387	0	0	0	0	8	0	0	0	0	47	0	5	0	0	0	0	0	29	23	0	0	4	0	0	0	21	16	0	0	4	0	0	0	0	0	5	3	164
A/Hong Kong/35820/2009	40174-V08H1	A	human	Hong Kong	2009	HA	HA1	H9N2	HEK293		0	0	0	0	0	35	0	0	0	0	16	158	2	2	3	6	-4	4	18	0	0	0	3	3	188	0	0	0	16	0	0	0	0	0	0	0	24	0	0
A/duck/Guangdong/E1/2012	40351-V08H1	A	duck	Guangdong	2012	HA	HA1	H10N8	HEK293		0	0	0	0	0	0	0	0	0	0	223	0	0	0	0	0	0	0	127	0	0	0	0	0	0	0	0	0	1	0	0	0	0	0	0	0	315	0	0
A/duck/Hong Kong/562/1979	40028-V08H1	A	duck	Hong Kong	1979	HA	HA1	H10N9	HEK293		15	0	0	0	0	0	0	0	0	0	21	0	3	0	0	0	0	0	14	0	0	0	0	0	0	0	0	0	0	0	0	0	0	0	0	0	2	0	0
A/mallard/Minnesota/Sg-00194/2007	40184-V08H1	A	mallard	Minnesota	2007	HA	HA1	H10N3	HEK293		0	11	0	0	0	106	0	0	31	0	57	0	-5	0	-12	0	5	0	223	0	0	84	15	0	2	0	13	110	11	0	0	0	0	0	114	0	5610	0	162
A/duck/Hunan/S11205/2012	40360-V08H1	A	duck	Hunan	2012	HA	HA1	H10N3	HEK293		0	0	0	0	0	0	0	0	0	0	232	0	2	-1	-3	0	0	0	8	0	0	-3	0	0	-3	0	0	0	3	1	0	0	0	0	-1	0	-121	0	0
A/duck/Hong Kong/786/1979	11693-V08H1	A	duck	Hong Kong	1979	HA	HA1	H10N3	HEK293		0	0	0	0	0	0	0	0	0	0	11	0	0	0	3	0	0	0	22	0	0	0	0	0	0	0	0	0	0	0	0	0	0	0	1	0	36	0	0
A/mallard/Alberta/294/1977	11704-V08H1	A	mallard	Alberta	1977	HA	HA1	H11N9	HEK293		0	0	0	0	0	0	0	0	0	0	58	1	0	0	0	0	0	0	0	0	0	0	0	0	0	0	0	0	0	0	0	0	0	0	0	0	45	0	0
A/duck/Yangzhou/906/2002	11705-V08H1	A	duck	Yangzhou	2002	HA	HA1	H11N2	HEK293		0	0	0	0	0	0	0	0	0	0	5	17	0	-6	0	0	0	44	20	0	-4	0	0	0	3	0	0	0	0	0	0	0	0	0	0	0	14	0	0
A/duck/England/1/1956	40188-V08H1	A	duck	England	1956	HA	HA1	H11N6	HEK293		0	0	0	0	0	0	0	0	0	0	116	0	5	0	0	0	11	0	0	0	0	0	0	0	3	0	0	0	0	0	0	0	0	0	0	0	0	0	0
A/green-winged teal/ALB/199/1991	11718-V08H1	A	green-winged teal	ALB	1991	HA	HA1	H12N5	HEK293		7	0	0	0	19	0	0	0	2	0	24	1	0	0	168	0	0	0	3	0	0	0	2	0	0	0	19	0	0	0	20	0	0	0	7	0	25	0	0
A/bar headed goose/Mongolia/143/2005	40189-V08H1	A	bar headed goose	Mongolia	2005	HA	HA1	H12N3	HEK293		0	0	0	0	0	0	0	0	0	0	225	2	37	0	3	0	0	0	27	0	14	0	0	0	0	0	0	0	56	0	0	0	0	0	57	0	241	0	20
A/mallard duck/Alberta/342/1983	40029-V08H1	A	mallard duck	Alberta	1983	HA	HA1	H12N1	HEK293		0	0	0	41	0	0	0	0	0	0	196	58	58	5	2	0	3	110	141	0	0	0	0	0	35	8	0	0	42	0	0	0	0	0	0	0	200	0	0
A/black-headed gull/Netherlands/1/00	11721-V08H1	A	black-headed gull	Netherlands	2000	HA	HA1	H13N8	HEK293		0	30	0	0	0	0	0	0	0	0	50	0	9	2	0	0	3	0	162	0	0	0	1	1	48	1	0	0	0	0	0	0	0	0	0	2121	0	0	0
A/mallard/Astrakhan/263/1982	40192-V08H1	A	mallard	Astrakhan	1982	HA	HA1	H14N5	HEK293		32	0	0	0	0	3	0	0	0	0	68	0	0	0	551	0	6	0	18	0	0	0	0	0	0	0	0	0	0	0	0	0	0	0	0	0	55	0	0
A/Australian shelduck/Western Australia/1756/1983	40193-V08H1	A	Australian shelduck	Western Australia	1983	HA	HA1	H15N2	HEK293		49	0	16	10	0	0	30	24	0	0	280	5	64	83	0	4	23	132	140	4	0	90	79	176	0	29	0	0	0	0	0	0	0	0	0	0	-17	52	0
A/duck/AUS/341/1983	11720-V08H1	A	duck	AUS	1983	HA	HA1	H15N8	HEK293		0	0	0	0	0	0	0	0	0	0	355	0	0	0	0	0	0	0	5	0	0	0	0	0	5	0	1	0	0	0	0	0	0	0	0	0	18	0	0
A/black-headed gull/Sweden/5/99	11711-V08H1	A	black-headed gull	Sweden	1999	HA	HA1	H16N3	HEK293		0	0	0	0	0	0	0	0	0	0	-4	0	0	0	0	0	0	0	8	0	0	0	0	35	0	0	0	0	0	0	0	0	0	0	0	0	0	0	0
A/flat-faced bat/Peru/033/2010	40324-V08H1	A	flat-faced bat	Peru	2010	HA	HA1	H18N11	HEK293		268	0	164	84	0	310	0	12	293	242	97	0	40	136	134	39	41	235	423	83	23	395	373	263	171	286	110	48	70	3	25	44	0	57	166	137	324	202	131
B/Yamagata/16/1988	40157-V08H1	B	human	Yamagata	1988	HA	HA1	FluB	HEK293		442	0	0	0	0	478	0	0	0	0	1429	0	86	2	0	0	11	0	41	0	0	0	0	0	23	0	0	196	243	38	7	0	0	0	5	0	433	0	67
B/Brisbane/60/2008	40016-V08H1	B	human	Brisbane	2008	HA	HA1	FluB	HEK293		1	0	0	0	0	0	0	0	9	0	226	0	5	0	38	0	9	0	78	0	0	0	0	0	176	0	115	0	153	110	23	0	0	0	0	0	0	0	0
B/Florida/4/2006	11053-V08H1	B	human	Florida	2006	HA	HA1	FluB	HEK293		503	0	18	0	0	265	0	0	0	0	32	0	18	0	0	0	0	0	56	0	0	0	0	0	0	0	6	122	32	0	0	0	0	0	0	32	255	78	24
B/Malaysia/2506/2004	11716-V08H1	B	human	Malaysia	2004	HA	HA1	FluB	HEK293		0	0	0	0	0	0	0	0	0	0	126	1	14	0	0	0	0	0	0	0	0	0	0	2	0	2	0	0	0	0	0	0	0	6	0	0	50	0	0
A/California/04/2009	11055-V04H3	A	human	California	2009	HA	HA2	H1N1	HEK293		0	0	0	0	0	56	0	0	0	0	316	0	0	-3	0	0	0	0	15	0	0	109	0	0	0	0	0	0	0	0	0	0	0	0	124	0	76	0	0
A/VietNam/1203/2004	10003-V04H2	A	human	VietNam	2004	HA	HA2	H5N1	HEK293		1842	586	1042	0	979	1241	0	0	1236	991	1880	59	1060	1072	1021	0	784	0	1360	788	25	670	879	878	1033	0	735	520	569	789	683	467	643	558	840	789	1067	527	1151
B/Florida/4/2006	11053-V01H2	B	human	Florida	2006	HA	HA2	FluB	HEK293		110	0	0	0	0	2	0	0	1	0	494	0	2	14	5	0	28	0	595	0	0	0	96	0	122	0	79	5	0	0	6	0	0	0	0	0	13	0	21
B/Florida/4/2006	11053-V04H2	B	human	Florida	2006	HA	HA2	FluB	HEK293		52704	54824	53833	56084	50994	53748	54917	54915	53981	55030	54339	55396	51590	54290	54016	55736	55329	54917	54777	54119	50013	52517	53685	54707	54131	52753	54997	55728	52967	55735	54952	55033	54969	54797	55844	55242	55165	55645	54810
A/Thailand/1(KAN-1)/2004	40064-V07H	A	human	Thailand	2004	NA	NA	H5N1	HEK293		-9	0	0	0	0	0	0	0	0	0	20	-1	7	10	84	5	1	0	16	-5	0	0	0	0	7	0	5	50	32	541	0	0	0	0	0	0	12	0	-9
A/Shanghai/1/2013	40109-V07H	A	human	Shanghai	2013	NA	NA	H7N9	HEK293		0	0	0	0	0	0	0	0	0	0	0	0	8	1	11	0	0	0	244	18	0	0	0	1	0	1	55	0	81	0	0	0	0	0	0	0	30	0	0
A/Shanghai/1/2013	40109-VNAHC	A	human	Shanghai	2013	NA	NA (Active)	H7N9	HEK293		15491	4158	6222	4105	4146	4969	3379	492	4399	2842	20968	5237	3745	1568	4466	4609	9693	8156	12526	1850	3047	4910	7765	3504	14867	11880	8517	7125	11238	6540	4058	2792	4095	5386	5764	4153	16702	10100	6726
A/Thailand/1(KAN-1)/2004	40064-V07H-B	A	human	Thailand	2004	NA	NA (biotinylated)	H5N1	Insect cells		54956	55007	55045	54837	53232	55783	54337	54536	53118	54484	55543	55340	50298	54938	55712	54731	55124	54795	53623	55571	52091	55145	53781	55345	53542	52768	53920	54689	55427	55496	54321	55965	54426	55516	51875	55319	52418	55071	55298
a-Hu IgA_0.03											0	0	0	0	0	0	0	0	0	0	67	0	0	23	3	0	0	0	23	0	0	0	0	5	0	0	5	0	0	0	0	0	0	0	0	0	0	0	0
a-Hu IgA_0.1											0	0	0	0	0	4	0	0	0	0	192	-2	0	27	0	0	0	22	264	0	0	0	0	0	123	7	0	144	59	2	0	0	0	0	43	0	12	0	0
a-Hu IgA_0.3											910	0	0	105	0	0	0	51	0	22	1019	167	1	396	0	7	0	91	568	131	0	156	0	43	232	393	479	324	369	314	0	0	9	24	21	142	250	293	186
a-Hu IgG 0.03											0	0	0	7	0	0	0	0	0	0	53	5	0	7	0	0	0	0	33	0	0	0	0	-2	0	0	0	0	0	0	0	0	0	0	0	0	0	0	0
a-Hu IgG 0.1											412	0	0	84	0	102	0	56	26	387	650	23	5	376	3	3	15	87	415	51	0	6	0	4	93	144	118	285	68	255	0	0	0	86	0	94	171	65	0
a-Hu IgG 0.3											1182	12	29	337	10	77	356	457	139	427	233	407	413	838	224	323	208	266	1046	183	0	343	158	270	503	527	430	603	549	470	308	112	172	189	233	339	607	644	606
Blank											4	0	0	0	0	0	0	0	0	0	-19	0	0	9	-13	0	0	0	0	0	0	0	-39	0	-5	0	0	0	0	0	0	0	0	0	0	0	2	0	-3
Blank											0	0	0	0	0	0	0	0	0	0	1	0	6	0	5	0	0	0	0	0	0	0	0	0	0	0	0	0	0	0	0	0	0	0	0	0	0	0	0
Blank											0	0	0	0	0	5	0	0	0	0	17	0	13	0	2	0	0	0	0	0	0	0	0	0	0	0	0	0	0	0	0	0	0	0	0	0	-3	0	0
Blank											0	0	0	0	0	0	0	0	0	0	7	0	37	0	8	0	0	0	-4	0	0	0	0	0	0	0	0	0	0	0	0	0	0	0	0	0	0	0	0
Blank											0	0	0	0	0	0	0	0	0	0	10	0	0	0	2	0	0	0	0	0	0	0	0	0	0	0	0	0	0	0	0	0	5	0	0	0	0	0	0
Blank											0	0	0	0	0	0	11	0	0	0	-9	0	0	0	0	0	0	0	2	0	0	0	0	0	0	0	0	0	0	0	0	0	0	0	0	0	0	0	0
Blank											0	0	0	0	0	0	0	0	0	0	-18	0	1	0	0	0	0	0	0	0	0	0	0	0	0	0	0	0	0	0	0	0	0	0	0	0	0	0	0
Blank											0	0	0	0	0	0	0	0	0	0	-43	5	0	0	0	0	0	0	-5	0	0	0	0	0	0	0	0	0	0	0	0	0	0	0	0	0	0	0	0
Blank											0	0	0	0	0	0	0	0	0	0	88	4	-2	8	-7	0	1	0	0	0	0	0	0	0	0	0	0	0	1	0	0	0	0	0	0	0	0	0	0
Blank											0	0	0	0	0	0	0	0	0	0	16	0	0	0	29	0	0	0	0	0	0	0	0	0	0	0	0	0	0	0	0	0	0	0	0	0	0	0	0
Hu IgA_0.03											0	0	0	0	0	0	0	0	0	0	73	-3	0	63	0	0	0	4	23	0	0	0	0	0	0	0	0	0	0	25	0	0	0	0	0	0	0	0	0
Hu IgA_0.1											45	0	0	8	0	0	3	0	0	0	479	13	1	233	0	0	0	5	221	6	0	0	0	0	140	59	99	121	179	1	0	0	6	0	0	0	288	0	192
Hu IgA_0.3											394	0	0	220	0	2	0	0	0	0	880	385	80	435	0	260	0	238	443	68	0	0	160	0	512	160	117	302	552	381	0	67	24	22	0	32	416	428	301
IgGmix-0.01											1024	1130	1274	929	1044	1356	1233	1479	1271	1193	1262	769	452	779	950	971	870	1250	1261	942	1058	1361	917	1468	766	1292	678	496	364	373	309	413	560	626	805	620	342	600	640
IgGmix-0.03											4606	3790	4837	4547	4480	4204	4850	5157	4746	4847	1857	2812	2607	2876	3424	3597	3733	3840	3543	3762	3576	3763	3415	3985	2879	3539	2182	1918	1265	1935	1313	2167	2283	2285	3367	2308	1782	2413	2713
IgGmix-0.1											19997	15383	17092	17250	16112	21846	18159	18841	17566	18024	5730	14470	7434	15647	15353	16924	15238	16942	15389	10353	15215	12929	13530	14187	11942	12419	7917	8975	4939	9934	6824	12499	8991	11103	11474	8859	8167	8494	11707
PBST wash											0	0	0	0	0	0	0	0	0	0	27	0	5	43	5	0	29	31	89	-1	0	1	0	0	0	0	0	6	0	33	0	0	6	0	0	0	0	0	0
PBST wash											0	0	0	0	0	0	0	0	0	0	50	0	0	1	0	0	3	0	16	0	0	0	0	79	0	0	0	0	0	0	0	0	0	0	0	0	0	0	0
PBST wash											0	0	0	0	0	0	0	0	0	0	10	0	0	1	0	0	0	0	3	0	0	0	0	0	0	0	0	0	0	0	0	0	0	0	0	0	0	0	0
PBST wash											0	0	0	2	0	0	0	0	0	0	23	0	2	9	0	2	2	0	5	0	0	0	0	0	17	0	4	0	0	0	0	0	0	0	0	0	3	0	0
PBST wash											0	0	0	0	0	0	0	0	0	0	41	0	0	0	0	0	0	0	43	0	0	0	0	0	0	0	0	0	0	0	0	0	0	0	0	0	0	0	0
PBST wash											0	0	0	0	0	0	0	0	0	0	6	0	4	4	0	61	0	0	-6	7	0	5	0	0	1	0	0	0	0	0	0	0	0	0	0	0	0	0	0
[truncated: 185 more columns]
